# Supplementary material for: UrQt: an efficient software for the Unsupervised Quality trimming of NGS data
Source: BMC Bioinformatics. 2015 Apr 29;16:137. doi: 10.1186/s12859-015-0546-8 (PMC4450468; doi:10.1186/s12859-015-0546-8)
Supplement: Additional file 2 — Quality of the trimmed data for each programs. Performances of different trimming algorithms in terms of the median quality (phred) of the resulting trimmed data set for different quality thresholds. The choice of t corresponds to the parameter –t for UrQt, –q for Cutadapt and Sickle and SLIDINGWINDOW:4:t for Trimmomatic. The black line corresponds to raw (untrimmed) data, and R1 and R2 correspond to the two ends of paired-end data. This figure complements the Figure 3 with the seven data sets (Table 1). [file 12859_2015_546_MOESM2_ESM.zip]

Archive with 1 entries (1 files):
- 1559753196142248_add2.eps
