# Supplementary material for: UrQt: an efficient software for the Unsupervised Quality trimming of NGS data
Source: BMC Bioinformatics. 2015 Apr 29;16:137. doi: 10.1186/s12859-015-0546-8 (PMC4450468; doi:10.1186/s12859-015-0546-8)
Supplement: Additional file 4 — Remaining information in the trimmed data for each programs. Mapping performances for different quality threshold. The choice of t correspond to the parameter –t for UrQt, –q for Cutadapt and Sickle, and SLIDINGWINDOW:4:t for Trimmomatic. The black line corresponds to raw (untrimmed) data, and R1 and R2 correspond to the two ends of paired-end data. This figure complements the Figure 4 with the seven data sets (Table 1). [file 12859_2015_546_MOESM4_ESM.zip]

Archive with 1 entries (1 files):
- 1559753196142248_add3.eps
