# Supplementary material for: UrQt: an efficient software for the Unsupervised Quality trimming of NGS data
Source: BMC Bioinformatics. 2015 Apr 29;16:137. doi: 10.1186/s12859-015-0546-8 (PMC4450468; doi:10.1186/s12859-015-0546-8)
Supplement: Additional file 5 — Quality analysis of the seven NGS samples for the four tested programs. Quality analysis of the output of the four programs for the seven NGS samples and different quality thresholds (Table 1) with the FastQC [6] software. [file 12859_2015_546_MOESM5_ESM.zip]

Archive with 1 entries (1 files):
- 1559753196142248_add5.gz
